# Supplementary material for: 1,2,3,6,7,8-Hexahydro­cinnolino[5,4,3-cde]cinnoline
Source: Acta Crystallogr Sect E Struct Rep Online. 2009 Jan 8;65(Pt 2):o239. doi: 10.1107/S1600536808044036 (PMC2968206; doi:10.1107/S1600536808044036)
Supplement: Supplementary file 2 [file e-65-0o239-Isup2.hkl]

# 
# h,k,l, Fc-squared, Fo-squared, sigma(Fo-squared) and status flag 
# 
data_I
_shelx_title ' 041221d in P2(1)/c' 
_shelx_refln_list_code          4 
_shelx_F_calc_maximum       73.38 
_exptl_crystal_F_000       224.00 
_reflns_d_resolution_high  0.8400 
 
loop_ 
 _symmetry_equiv_pos_as_xyz 
 'x, y, z' 
 '-x, y+1/2, -z+1/2' 
 '-x, -y, -z' 
 'x, -y-1/2, z-1/2' 
 
_cell_length_a     9.6975 
_cell_length_b     5.8751 
_cell_length_c    10.0226 
_cell_angle_alpha  90.000 
_cell_angle_beta  117.314 
_cell_angle_gamma  90.000 
 
_shelx_F_squared_multiplier     1.000 
 
loop_ 
 _refln_index_h 
 _refln_index_k 
 _refln_index_l 
 _refln_F_squared_calc 
 _refln_F_squared_meas 
 _refln_F_squared_sigma 
 _refln_observed_status 
   2   0   0      787.53      802.90      6.11 o 
   3   0   0       34.02       38.63      1.11 o 
   4   0   0       43.78       43.22      1.62 o 
   5   0   0       70.66       67.60      1.87 o 
   6   0   0        2.65        2.57      0.68 o 
   7   0   0      571.36      614.05     11.73 o 
   8   0   0      147.61      154.51      6.08 o 
   9   0   0        8.21       15.34      2.91 o 
  10   0   0        1.48        4.44      2.09 o 
   1   1   0        9.07        4.96      0.38 o 
   2   1   0      403.21      398.78      3.22 o 
   3   1   0      179.78      192.99      2.10 o 
   4   1   0      195.32      222.13      2.05 o 
   5   1   0       53.70       53.94      0.96 o 
   6   1   0        1.33        0.45      0.61 o 
   7   1   0       99.87      101.07      2.53 o 
   8   1   0       31.91       33.43      2.31 o 
   9   1   0        7.88        8.76      1.66 o 
  10   1   0        0.34       -0.66      1.34 o 
   0   2   0      798.05      785.51      9.11 o 
   1   2   0      193.39      176.40      2.58 o 
   2   2   0      106.97      112.17      1.81 o 
   3   2   0       49.26       49.29      1.28 o 
   4   2   0       33.64       33.45      1.44 o 
   5   2   0       21.14       19.47      0.95 o 
   6   2   0        0.00        0.13      0.49 o 
   7   2   0        0.81        0.57      0.65 o 
   8   2   0        0.77        0.57      0.88 o 
   9   2   0        2.02        2.73      1.35 o 
   1   3   0       81.87       89.50      1.74 o 
   2   3   0       20.14       18.18      0.91 o 
   3   3   0       15.11       14.08      1.00 o 
   4   3   0       21.53       22.16      1.36 o 
   5   3   0        9.83       11.13      0.98 o 
   6   3   0        6.76        7.04      0.92 o 
   7   3   0       38.99       36.54      1.56 o 
   8   3   0        0.15       -0.77      0.77 o 
   9   3   0        0.04       -0.45      1.01 o 
   0   4   0      327.94      326.01      5.13 o 
   1   4   0        0.00       -0.35      0.35 o 
   2   4   0        6.34        6.75      0.79 o 
   3   4   0       99.11      102.86      2.18 o 
   4   4   0        3.65        4.00      0.74 o 
   5   4   0        2.01        2.00      0.72 o 
   6   4   0        4.62        4.28      0.95 o 
   7   4   0       25.83       30.77      2.83 o 
   8   4   0        1.59       -0.63      1.00 o 
   1   5   0        0.75        0.56      0.72 o 
   2   5   0        7.80        6.73      1.12 o 
   3   5   0      206.41      208.12      8.45 o 
   4   5   0      208.30      218.80      7.93 o 
   5   5   0        8.97        5.39      1.61 o 
   6   5   0        0.04       -0.01      0.90 o 
   7   5   0        1.31        1.86      1.14 o 
   0   6   0        4.93        4.76      2.24 o 
   1   6   0        0.00        0.34      1.42 o 
   2   6   0        7.40        7.94      1.73 o 
   3   6   0        0.00        0.46      1.15 o 
   4   6   0       17.81       26.11      5.60 o 
   5   6   0       10.97       12.24      1.98 o 
 -10   1   1        2.54        3.71      1.39 o 
  -9   1   1        1.66        0.85      1.11 o 
  -8   1   1       16.33       17.30      1.86 o 
  -7   1   1       40.92       47.00      1.74 o 
  -6   1   1       14.58       16.52      1.05 o 
  -5   1   1       13.29       15.61      0.94 o 
  -4   1   1      157.69      174.85      2.46 o 
  -3   1   1       32.18       32.88      0.92 o 
  -2   1   1       69.34       73.08      1.20 o 
  -1   1   1      210.55      201.57      1.58 o 
   0   1   1     1507.51     1511.00     14.99 o 
   1   1   1       80.08       71.78      0.82 o 
   2   1   1       37.48       39.70      0.68 o 
   3   1   1      468.61      498.03      3.87 o 
   4   1   1       53.03       62.27      1.41 o 
   5   1   1       23.82       21.33      1.06 o 
   6   1   1        2.68        1.88      0.95 o 
   7   1   1       95.68       96.43      2.59 o 
   8   1   1        4.77        3.27      1.31 o 
   9   1   1        0.00        0.23      1.20 o 
 -10   2   1        4.51        4.48      1.52 o 
  -9   2   1        2.48        3.51      1.37 o 
  -8   2   1        2.46        2.19      0.81 o 
  -7   2   1        2.82        2.62      0.69 o 
  -6   2   1        0.09       -0.44      0.44 o 
  -5   2   1      110.15      117.51      2.35 o 
  -4   2   1      539.58      617.19      5.47 o 
  -3   2   1      506.12      533.75      3.92 o 
  -2   2   1        7.26        8.33      0.51 o 
  -1   2   1      723.64      735.00     21.75 o 
   0   2   1      174.87      188.49      1.78 o 
   1   2   1        0.17        0.02      0.23 o 
   2   2   1       65.96       68.21      1.24 o 
   3   2   1      122.76      131.83      2.15 o 
   4   2   1       83.86       94.66      1.79 o 
   5   2   1        4.19        3.66      0.88 o 
   6   2   1       13.41       13.01      1.07 o 
   7   2   1       17.73       17.13      1.51 o 
   8   2   1        0.27       -0.89      1.06 o 
   9   2   1        0.12        0.29      1.34 o 
  -9   3   1        0.03       -0.48      0.78 o 
  -8   3   1       46.54       39.65      1.73 o 
  -7   3   1       62.90       59.80      1.90 o 
  -6   3   1        0.70        0.67      0.56 o 
  -5   3   1        0.00        0.44      0.48 o 
  -4   3   1        5.54        7.14      1.39 o 
  -3   3   1      153.83      156.98      2.13 o 
  -2   3   1        0.28       -0.08      0.33 o 
  -1   3   1      138.33      159.71      2.94 o 
   0   3   1      814.51      869.01      5.52 o 
   1   3   1        0.01       -0.32      0.32 o 
   2   3   1       23.19       22.82      0.88 o 
   3   3   1       37.77       37.53      1.16 o 
   4   3   1      151.38      153.24      2.58 o 
   5   3   1        9.84        9.31      0.96 o 
   6   3   1        0.03       -0.34      0.60 o 
   7   3   1       19.90       16.64      2.56 o 
   8   3   1        0.90        0.09      0.81 o 
  -8   4   1        0.51       -0.04      0.84 o 
  -7   4   1        3.85        4.68      0.97 o 
  -6   4   1        1.27        0.68      0.71 o 
  -5   4   1        0.82       -0.45      0.56 o 
  -4   4   1        0.52       -0.03      0.61 o 
  -3   4   1       14.80       15.77      2.13 o 
  -2   4   1       17.14       18.97      1.47 o 
  -1   4   1       22.47       18.97      0.94 o 
   0   4   1      113.38      114.56      1.95 o 
   1   4   1       36.05       38.51      1.71 o 
   2   4   1        7.48        7.41      1.14 o 
   3   4   1       71.04       69.42      3.37 o 
   4   4   1       14.78       16.68      1.45 o 
   5   4   1        1.29        0.92      0.82 o 
   6   4   1        0.00       -0.78      0.78 o 
   7   4   1        8.43        7.77      1.88 o 
  -7   5   1        0.00        0.60      1.06 o 
  -6   5   1        1.69        0.12      0.95 o 
  -5   5   1       22.14       21.73      4.59 o 
  -4   5   1        0.66        0.92      0.74 o 
  -3   5   1       51.81       45.02      2.25 o 
  -2   5   1       11.75       12.88      1.27 o 
  -1   5   1        1.82        1.31      0.78 o 
   0   5   1        4.23        2.50      1.02 o 
   1   5   1        0.16       -0.17      0.69 o 
   2   5   1       76.51       78.23      2.55 o 
   3   5   1       68.83       62.22      2.32 o 
   4   5   1        0.48        0.34      0.81 o 
   5   5   1        2.78        3.01      1.66 o 
   6   5   1        0.01       -0.50      1.24 o 
  -5   6   1        0.69       -0.62      1.24 o 
  -4   6   1        9.65        8.65      1.87 o 
  -3   6   1       34.81       34.75      6.46 o 
  -2   6   1       23.54       25.88      5.15 o 
  -1   6   1        1.68        0.10      1.10 o 
   0   6   1        0.05       -0.68      1.01 o 
   1   6   1        0.14        0.64      0.97 o 
   2   6   1        0.24        1.03      1.17 o 
   3   6   1        1.75        1.49      2.43 o 
   4   6   1        3.13        2.76      1.65 o 
 -11   0   2        0.76        1.62      1.77 o 
 -10   0   2        1.27        1.20      1.64 o 
  -9   0   2        5.59        3.32      1.69 o 
  -8   0   2      463.09      453.48      9.86 o 
  -7   0   2      246.46      245.04      6.57 o 
  -6   0   2      163.36      161.67      4.81 o 
  -5   0   2       11.33       12.72      1.16 o 
  -4   0   2       40.67       39.41      1.35 o 
  -3   0   2      663.73      667.41      4.78 o 
  -2   0   2      332.84      305.57      2.52 o 
  -1   0   2     1418.07     1394.59      7.14 o 
   0   0   2     3160.73     3030.53     36.95 o 
   1   0   2     1257.99     1294.16      9.32 o 
   2   0   2       54.81       62.97      1.56 o 
   3   0   2      573.18      615.55      6.23 o 
   4   0   2       27.96       22.83      1.18 o 
   5   0   2        4.24        3.25      0.77 o 
   6   0   2       10.15       10.78      2.15 o 
   7   0   2        9.81       10.01      2.42 o 
   8   0   2       18.40       30.66      3.91 o 
   9   0   2        2.28        2.15      2.15 o 
 -10   1   2        7.71        7.26      1.70 o 
  -9   1   2        1.06        1.07      1.10 o 
  -8   1   2      102.21      107.71      4.36 o 
  -7   1   2       61.91       56.78      1.84 o 
  -6   1   2        5.69        5.64      0.77 o 
  -5   1   2      227.88      259.55      3.68 o 
  -4   1   2      647.90      707.79      5.79 o 
  -3   1   2      162.44      150.70      1.57 o 
  -2   1   2       73.73       69.66      0.97 o 
  -1   1   2     5384.51     4829.11     38.33 o 
   0   1   2     4094.68     3855.63     68.41 o 
   1   1   2      296.18      282.90      1.99 o 
   2   1   2       74.62       78.08      1.31 o 
   3   1   2      591.70      649.26      4.59 o 
   4   1   2        6.74        8.09      0.67 o 
   5   1   2       34.96       37.79      1.48 o 
   6   1   2       46.46       47.95      1.79 o 
   7   1   2       72.66       75.61      3.13 o 
   8   1   2        3.09        3.68      2.29 o 
   9   1   2        0.06       -0.39      1.39 o 
 -10   2   2        0.97        0.58      1.21 o 
  -9   2   2        1.63        0.50      0.83 o 
  -8   2   2        4.00        4.88      1.38 o 
  -7   2   2        0.23       -0.04      0.60 o 
  -6   2   2        1.18        0.51      0.52 o 
  -5   2   2        0.78        0.67      0.45 o 
  -4   2   2       17.54       16.86      0.84 o 
  -3   2   2        9.04        9.67      0.61 o 
  -2   2   2       12.53       11.14      0.51 o 
  -1   2   2      146.88      165.78      3.39 o 
   0   2   2      261.07      271.52      9.22 o 
   1   2   2      144.03      135.36      1.44 o 
   2   2   2        0.43        0.17      0.24 o 
   3   2   2       83.39       80.17      1.29 o 
   4   2   2        6.21        6.05      0.72 o 
   5   2   2        1.05        0.34      0.49 o 
   6   2   2       44.91       42.71      1.82 o 
   7   2   2       83.66       77.78      2.56 o 
   8   2   2       12.16       11.90      2.60 o 
  -9   3   2        1.30        0.92      0.90 o 
  -8   3   2        6.80        6.76      1.10 o 
  -7   3   2        3.20        1.99      0.83 o 
  -6   3   2        0.84       -0.53      0.53 o 
  -5   3   2        0.00       -0.46      0.49 o 
  -4   3   2        4.84        2.19      0.64 o 
  -3   3   2       80.09       79.97      1.53 o 
  -2   3   2       14.57       13.47      1.07 o 
  -1   3   2      479.67      502.83      7.74 o 
   0   3   2       54.61       59.02      1.36 o 
   1   3   2       22.19       19.87      0.73 o 
   2   3   2       23.92       26.80      0.91 o 
   3   3   2       35.45       39.01      1.17 o 
   4   3   2       46.88       44.59      1.37 o 
   5   3   2       22.79       23.13      1.18 o 
   6   3   2       18.58       19.55      1.65 o 
   7   3   2        8.86        5.79      1.61 o 
   8   3   2        4.80        5.74      1.72 o 
  -9   4   2        0.64        1.20      0.99 o 
  -8   4   2       28.51       31.64      4.21 o 
  -7   4   2       17.06       18.25      2.29 o 
  -6   4   2        0.74        0.14      0.97 o 
  -5   4   2      133.55      131.00      2.99 o 
  -4   4   2      110.55      105.85      2.57 o 
  -3   4   2        5.13        3.21      0.84 o 
  -2   4   2       10.19       11.01      1.84 o 
  -1   4   2       40.39       39.92      1.93 o 
   0   4   2       89.32       94.03      3.02 o 
   1   4   2        5.09        5.14      0.85 o 
   2   4   2      160.60      150.64      3.11 o 
   3   4   2      284.78      283.65      5.25 o 
   4   4   2        1.20        0.40      0.67 o 
   5   4   2        0.09       -1.04      1.10 o 
   6   4   2        1.22        0.23      1.29 o 
   7   4   2        2.53        1.93      1.55 o 
  -7   5   2        0.00       -0.97      0.97 o 
  -6   5   2        2.16        1.61      1.16 o 
  -5   5   2       35.40       35.78      2.37 o 
  -4   5   2      117.97      129.49      6.66 o 
  -3   5   2        8.86        9.08      2.38 o 
  -2   5   2        5.63        8.85      1.16 o 
  -1   5   2       13.12       17.00      1.60 o 
   0   5   2        6.64        7.04      1.44 o 
   1   5   2        2.48        0.92      0.79 o 
   2   5   2        2.07        1.34      1.18 o 
   3   5   2        6.19        3.55      1.98 o 
   4   5   2        1.10       -0.52      1.18 o 
   5   5   2        3.31        4.00      1.57 o 
   6   5   2        7.88        9.00      2.17 o 
  -5   6   2        5.77        7.24      1.86 o 
  -4   6   2       75.05       72.88      4.87 o 
  -3   6   2       53.35       57.22      4.47 o 
  -2   6   2        0.99        1.94      1.69 o 
  -1   6   2       25.29       32.45      2.53 o 
   0   6   2        4.80        4.32      1.49 o 
   1   6   2        3.12        0.45      1.42 o 
   2   6   2        0.20       -0.86      1.31 o 
   3   6   2       43.48       49.52      3.14 o 
   4   6   2       33.83       44.07      8.25 o 
 -11   1   3        0.26       -0.02      1.13 o 
 -10   1   3        0.10       -0.56      1.05 o 
  -9   1   3        6.40        7.29      1.45 o 
  -8   1   3      117.65      117.50      2.84 o 
  -7   1   3       32.72       30.21      1.36 o 
  -6   1   3       19.84       20.32      1.04 o 
  -5   1   3      176.49      203.81      2.32 o 
  -4   1   3      283.56      308.79      4.07 o 
  -3   1   3       11.89       10.03      0.45 o 
  -2   1   3       12.20       14.50      0.45 o 
  -1   1   3     2219.59     2304.35     14.48 o 
   0   1   3     1085.90     1134.86      6.23 o 
   1   1   3        5.74        4.31      0.45 o 
   2   1   3       20.35       19.44      0.73 o 
   3   1   3       69.33       74.29      1.51 o 
   4   1   3        1.45        1.19      0.46 o 
   5   1   3        2.33        1.34      0.65 o 
   6   1   3       40.00       35.94      1.67 o 
   7   1   3       57.08       58.13      2.89 o 
   8   1   3        0.06       -1.06      1.25 o 
 -10   2   3        0.03       -0.60      0.88 o 
  -9   2   3       10.79        8.49      1.26 o 
  -8   2   3        3.08        2.10      0.83 o 
  -7   2   3        0.00       -0.54      0.54 o 
  -6   2   3        0.13       -0.28      0.45 o 
  -5   2   3        0.00       -0.28      0.28 o 
  -4   2   3        0.13        0.03      0.27 o 
  -3   2   3       10.90       10.30      0.55 o 
  -2   2   3       31.90       29.19      0.79 o 
  -1   2   3       19.41       21.01      0.94 o 
   0   2   3       13.98       13.27      0.61 o 
   1   2   3       27.35       24.85      0.63 o 
   2   2   3       11.67       11.40      0.58 o 
   3   2   3       19.76       18.44      0.73 o 
   4   2   3       20.19       20.95      1.32 o 
   5   2   3        1.83        1.23      0.73 o 
   6   2   3        1.28        2.83      0.96 o 
   7   2   3        5.01        8.74      1.58 o 
   8   2   3        4.99        6.90      2.64 o 
 -10   3   3        1.78        1.47      1.15 o 
  -9   3   3        2.11        4.75      1.19 o 
  -8   3   3        6.65        2.12      1.50 o 
  -7   3   3        0.01       -0.47      0.60 o 
  -6   3   3        6.47        4.91      0.90 o 
  -5   3   3        0.32       -0.09      0.77 o 
  -4   3   3      132.60      143.68      2.11 o 
  -3   3   3      170.02      166.64      2.24 o 
  -2   3   3       56.03       47.04      1.22 o 
  -1   3   3       14.51       11.27      1.21 o 
   0   3   3       13.32       10.58      0.82 o 
   1   3   3       36.12       31.61      1.21 o 
   2   3   3       55.26       54.19      1.60 o 
   3   3   3       18.48       14.48      1.08 o 
   4   3   3       10.60       10.40      1.57 o 
   5   3   3        0.37        1.23      1.10 o 
   6   3   3        0.24       -0.09      1.08 o 
   7   3   3        0.17        0.65      1.72 o 
  -9   4   3        0.99        1.63      1.02 o 
  -8   4   3       21.09       22.98      6.64 o 
  -7   4   3       12.62       12.03      1.59 o 
  -6   4   3        5.51        5.27      1.01 o 
  -5   4   3       90.97       92.32      2.51 o 
  -4   4   3       80.89       89.05      3.11 o 
  -3   4   3        1.44        0.91      0.58 o 
  -2   4   3        4.10        3.15      0.80 o 
  -1   4   3       31.23       32.97      1.85 o 
   0   4   3       47.08       48.98      7.43 o 
   1   4   3        3.67        3.48      1.17 o 
   2   4   3      141.52      150.38      6.93 o 
   3   4   3      166.53      159.88      4.63 o 
   4   4   3       19.60       21.94      2.46 o 
   5   4   3        0.45       -0.04      1.04 o 
   6   4   3        0.00        0.32      1.33 o 
  -8   5   3        3.74        5.39      1.43 o 
  -7   5   3        5.39        4.87      3.04 o 
  -6   5   3        1.64        0.78      1.16 o 
  -5   5   3       10.83       12.22      1.78 o 
  -4   5   3        0.43        0.67      1.09 o 
  -3   5   3        0.34        0.05      0.92 o 
  -2   5   3        7.61        8.51      1.84 o 
  -1   5   3       10.06       13.19      1.76 o 
   0   5   3       16.76       13.27      2.96 o 
   1   5   3        4.62        2.48      1.61 o 
   2   5   3        5.88        4.24      1.42 o 
   3   5   3        2.01        2.43      1.28 o 
   4   5   3        3.45        3.80      1.64 o 
   5   5   3        6.01        5.71      1.82 o 
  -5   6   3        1.74        1.35      2.32 o 
  -4   6   3       15.68       21.71      2.41 o 
  -3   6   3       32.40       33.65      4.85 o 
  -2   6   3       19.05       26.82      3.45 o 
  -1   6   3        3.66        2.45      1.18 o 
   0   6   3        1.00        0.83      1.50 o 
   1   6   3        1.09       -0.23      1.27 o 
   2   6   3        0.01       -0.73      1.35 o 
   3   6   3        0.98       -0.43      1.55 o 
 -11   0   4        4.21        3.10      1.93 o 
 -10   0   4        0.90        1.67      1.52 o 
  -9   0   4        2.76        5.06      1.79 o 
  -8   0   4       12.41        7.36      1.85 o 
  -7   0   4       69.02       68.46      2.91 o 
  -6   0   4        0.59        0.16      0.54 o 
  -5   0   4     1528.79     1656.50     10.77 o 
  -4   0   4      148.03      183.53      2.46 o 
  -3   0   4      120.30      108.08      1.70 o 
  -2   0   4      470.67      462.83      3.82 o 
  -1   0   4      179.93      177.24      2.82 o 
   0   0   4      395.07      393.64      4.61 o 
   1   0   4      189.07      181.69      4.25 o 
   2   0   4      893.57      962.48     12.47 o 
   3   0   4      418.28      452.39      5.92 o 
   4   0   4        3.81        2.63      0.84 o 
   5   0   4       11.12       11.27      3.82 o 
   6   0   4        0.72       -0.68      1.42 o 
   7   0   4        0.98        2.18      2.09 o 
 -11   1   4        0.88        0.53      1.71 o 
 -10   1   4        2.00        1.85      1.12 o 
  -9   1   4       49.11       45.89      1.92 o 
  -8   1   4      103.13       96.77      2.72 o 
  -7   1   4        0.30        0.16      0.55 o 
  -6   1   4        3.36        2.49      0.49 o 
  -5   1   4       69.01       75.87      2.00 o 
  -4   1   4      108.13      105.98      1.53 o 
  -3   1   4       23.11       20.49      0.63 o 
  -2   1   4       14.91       12.88      0.54 o 
  -1   1   4      245.43      245.13      3.29 o 
   0   1   4      107.11       97.12      1.50 o 
   1   1   4       20.86       18.48      0.73 o 
   2   1   4       42.58       40.97      1.15 o 
   3   1   4        0.05       -0.08      0.39 o 
   4   1   4        5.65        6.01      0.97 o 
   5   1   4       11.68       11.97      1.30 o 
   6   1   4        2.27        0.44      1.49 o 
   7   1   4        9.37       13.65      2.14 o 
 -10   2   4        0.19       -0.03      0.84 o 
  -9   2   4       17.52       17.53      1.66 o 
  -8   2   4       93.85       92.01      3.50 o 
  -7   2   4       43.66       44.31      1.68 o 
  -6   2   4       16.24       18.18      2.19 o 
  -5   2   4       79.23       81.83      1.53 o 
  -4   2   4       21.87       22.68      0.80 o 
  -3   2   4       25.72       24.98      0.73 o 
  -2   2   4      258.76      277.94      3.60 o 
  -1   2   4     1477.46     1571.08     10.79 o 
   0   2   4      395.39      398.85      3.28 o 
   1   2   4        6.83        6.75      0.48 o 
   2   2   4       18.16       16.45      0.85 o 
   3   2   4        0.92        0.62      0.47 o 
   4   2   4       15.35       18.40      1.84 o 
   5   2   4        0.98       -0.33      1.14 o 
   6   2   4       76.25       73.54      3.21 o 
   7   2   4       21.94       20.15      3.88 o 
 -10   3   4        0.08        0.01      1.01 o 
  -9   3   4       16.80       19.71      1.77 o 
  -8   3   4        2.37        1.59      0.82 o 
  -7   3   4        9.43        8.55      2.06 o 
  -6   3   4       32.10       32.90      1.49 o 
  -5   3   4      173.55      191.69      3.29 o 
  -4   3   4       77.88       79.25      2.33 o 
  -3   3   4       16.90       15.57      1.03 o 
  -2   3   4       39.56       34.69      3.06 o 
  -1   3   4       27.73       27.33      1.56 o 
   0   3   4       97.17       91.35      2.92 o 
   1   3   4        0.36       -0.02      0.54 o 
   2   3   4      328.17      318.23      4.62 o 
   3   3   4      131.90      126.97     12.47 o 
   4   3   4        9.70       10.13      1.63 o 
   5   3   4        1.11       -0.35      1.01 o 
   6   3   4        0.61       -1.11      1.38 o 
  -9   4   4        0.11       -0.90      1.10 o 
  -8   4   4       18.55       25.82      2.48 o 
  -7   4   4        0.83        1.03      1.02 o 
  -6   4   4        7.89        7.17      1.39 o 
  -5   4   4      143.35      146.31      4.19 o 
  -4   4   4        3.56        3.06      1.05 o 
  -3   4   4       49.12       45.58      2.51 o 
  -2   4   4       32.19       30.66      1.98 o 
  -1   4   4        0.05       -0.71      0.71 o 
   0   4   4        3.47        2.28      1.46 o 
   1   4   4        0.06       -0.62      0.82 o 
   2   4   4       49.38       46.83      2.55 o 
   3   4   4        1.44        1.88      1.11 o 
   4   4   4       49.74       54.25      2.95 o 
   5   4   4        2.78        3.18      1.50 o 
  -8   5   4       12.97       15.43      2.23 o 
  -7   5   4        0.04       -1.06      1.06 o 
  -6   5   4        1.18        0.91      1.16 o 
  -5   5   4       11.04       11.53      2.61 o 
  -4   5   4        4.54        4.49      1.33 o 
  -3   5   4        3.34        3.98      1.08 o 
  -2   5   4       30.75       28.02      3.72 o 
  -1   5   4      109.91      107.37      8.55 o 
   0   5   4        5.80        4.81      1.40 o 
   1   5   4        0.59        0.94      1.19 o 
   2   5   4       16.49       20.23      2.43 o 
   3   5   4        7.53        5.95      1.64 o 
   4   5   4        1.60       -0.89      1.40 o 
  -5   6   4        7.35       10.15      1.98 o 
  -4   6   4       23.20       26.27      3.28 o 
  -3   6   4        0.93        0.83      1.39 o 
  -2   6   4        2.32        4.17      1.82 o 
  -1   6   4        0.38       -0.64      1.20 o 
   0   6   4        0.10       -0.87      1.42 o 
   1   6   4        5.68        3.06      1.53 o 
   2   6   4        5.87        5.11      2.85 o 
 -11   1   5        0.16       -0.34      1.18 o 
 -10   1   5        0.84       -0.16      0.81 o 
  -9   1   5       30.24       26.45      1.60 o 
  -8   1   5       98.97       92.80      2.49 o 
  -7   1   5        0.34       -0.50      0.50 o 
  -6   1   5        8.20        7.35      0.72 o 
  -5   1   5       46.82       45.86      1.09 o 
  -4   1   5        7.01        5.25      0.50 o 
  -3   1   5        0.23       -0.23      0.23 o 
  -2   1   5       43.95       46.03      0.98 o 
  -1   1   5      348.54      383.85      3.41 o 
   0   1   5        7.97        8.55      0.69 o 
   1   1   5       17.28       16.15      1.02 o 
   2   1   5       17.25       17.44      1.31 o 
   3   1   5        0.68        0.34      0.48 o 
   4   1   5        0.86        0.16      0.71 o 
   5   1   5        0.03       -0.75      0.76 o 
   6   1   5       13.63       17.10      3.41 o 
 -11   2   5        0.37       -0.37      0.94 o 
 -10   2   5        0.10       -0.79      0.79 o 
  -9   2   5       13.17       19.63      3.90 o 
  -8   2   5       52.04       53.96      1.97 o 
  -7   2   5        8.45        6.66      1.00 o 
  -6   2   5        4.62        2.92      0.85 o 
  -5   2   5        0.52        0.06      0.38 o 
  -4   2   5       20.12       20.29      0.82 o 
  -3   2   5       23.83       23.91      0.69 o 
  -2   2   5      111.18      110.41      2.35 o 
  -1   2   5      414.14      422.81      4.93 o 
   0   2   5      170.17      164.49      3.45 o 
   1   2   5        0.14        0.57      0.53 o 
   2   2   5       66.50       66.26      2.00 o 
   3   2   5       14.36       17.85      1.55 o 
   4   2   5        0.81       -0.52      0.87 o 
   5   2   5        0.50       -0.35      1.01 o 
   6   2   5       10.12        8.38      4.33 o 
 -10   3   5        0.51       -0.68      0.93 o 
  -9   3   5        1.71        0.26      0.84 o 
  -8   3   5        2.85        3.15      0.93 o 
  -7   3   5        0.54       -0.45      0.64 o 
  -6   3   5       30.26       30.36      2.41 o 
  -5   3   5      123.20      115.46      4.23 o 
  -4   3   5        0.94        0.78      0.56 o 
  -3   3   5        0.04       -0.46      0.46 o 
  -2   3   5        0.03        0.11      0.67 o 
  -1   3   5       40.61       36.61      1.58 o 
   0   3   5       13.03       10.20      2.20 o 
   1   3   5       36.06       34.97      1.62 o 
   2   3   5      175.20      170.24      3.53 o 
   3   3   5       41.53       38.03      2.31 o 
   4   3   5        0.12       -0.01      1.02 o 
   5   3   5        0.22       -0.74      1.02 o 
  -9   4   5        0.22        0.05      1.17 o 
  -8   4   5        0.11       -0.27      1.08 o 
  -7   4   5        0.60        0.29      0.97 o 
  -6   4   5       11.57        9.40      1.67 o 
  -5   4   5       52.91       56.02      2.76 o 
  -4   4   5       63.30       65.12      2.13 o 
  -3   4   5        4.32        3.34      0.80 o 
  -2   4   5        5.52        7.49      1.65 o 
  -1   4   5        1.18        2.83      1.00 o 
   0   4   5        3.71        5.48      1.30 o 
   1   4   5        4.95        4.81      1.39 o 
   2   4   5        4.27        2.53      1.24 o 
   3   4   5        2.01       -0.16      1.11 o 
   4   4   5        1.05       -0.06      1.20 o 
   5   4   5        1.79       -0.06      1.37 o 
  -7   5   5        3.54        3.30      1.49 o 
  -6   5   5        0.02       -1.02      1.02 o 
  -5   5   5        1.78        1.93      1.22 o 
  -4   5   5       11.48       17.02      2.21 o 
  -3   5   5        7.95        9.08      2.05 o 
  -2   5   5       21.84       25.62      5.51 o 
  -1   5   5        2.05        3.19      2.07 o 
   0   5   5        2.29        2.08      1.23 o 
   1   5   5        0.10        0.56      1.22 o 
   2   5   5        1.37        0.38      1.38 o 
   3   5   5       13.56       10.75      2.05 o 
  -5   6   5        2.48        4.93      1.77 o 
  -4   6   5        1.29        0.26      1.37 o 
  -3   6   5        0.31       -0.89      1.17 o 
  -2   6   5        1.22       -0.42      1.26 o 
  -1   6   5        2.47        1.17      1.45 o 
   0   6   5        1.07       -0.81      1.30 o 
 -11   0   6        3.96        4.41      2.16 o 
 -10   0   6        2.89        4.38      2.02 o 
  -9   0   6        1.14        0.28      1.27 o 
  -8   0   6        9.71       13.07      3.54 o 
  -7   0   6       28.20       25.54      1.48 o 
  -6   0   6       92.91       94.81      2.18 o 
  -5   0   6      494.16      515.12      5.72 o 
  -4   0   6        1.32        0.46      0.39 o 
  -3   0   6        0.55       -0.35      0.35 o 
  -2   0   6        2.52        1.65      0.43 o 
  -1   0   6      270.71      271.81      4.36 o 
   0   0   6       24.84       20.67      2.03 o 
   1   0   6       11.69       11.32      1.28 o 
   2   0   6       46.01       43.76      1.96 o 
   3   0   6        0.03       -0.32      0.71 o 
   4   0   6        7.33        6.93      1.48 o 
   5   0   6        2.79        2.33      2.05 o 
   6   0   6       37.67       53.05      5.43 o 
 -11   1   6        0.12       -0.49      1.18 o 
 -10   1   6        1.59        0.69      0.80 o 
  -9   1   6        0.23       -0.03      0.95 o 
  -8   1   6       20.31       21.05      1.57 o 
  -7   1   6       13.12       15.46      1.07 o 
  -6   1   6      143.78      152.23      2.24 o 
  -5   1   6      125.45      131.50      1.93 o 
  -4   1   6        1.08        0.82      0.34 o 
  -3   1   6       48.68       52.56      1.07 o 
  -2   1   6       99.41      109.07      1.64 o 
  -1   1   6      132.81      137.19      2.13 o 
   0   1   6      129.16      128.44      2.16 o 
   1   1   6       45.51       41.75      1.55 o 
   2   1   6      111.79      116.71      5.09 o 
   3   1   6        2.29        3.08      0.82 o 
   4   1   6        2.41        1.68      1.36 o 
   5   1   6        7.31        7.80      2.86 o 
   6   1   6        1.65        0.22      2.21 o 
 -11   2   6        0.02       -0.91      0.96 o 
 -10   2   6        6.21        3.89      1.24 o 
  -9   2   6       69.64       62.99      2.30 o 
  -8   2   6       42.63       37.71      1.67 o 
  -7   2   6        0.14       -0.54      0.54 o 
  -6   2   6        6.31        7.40      0.79 o 
  -5   2   6       18.87       17.71      1.80 o 
  -4   2   6       14.23       13.52      1.14 o 
  -3   2   6        0.00       -0.35      0.37 o 
  -2   2   6      224.77      232.19      3.69 o 
  -1   2   6       73.98       81.80      2.22 o 
   0   2   6        5.55        4.27      0.80 o 
   1   2   6       46.23       44.46      1.73 o 
   2   2   6      131.45      127.55      3.00 o 
   3   2   6       40.15       39.19      2.30 o 
   4   2   6        9.26       10.60      1.75 o 
   5   2   6        0.97        1.51      1.20 o 
 -10   3   6        0.21       -0.45      1.18 o 
  -9   3   6        0.60        0.02      1.01 o 
  -8   3   6       30.46       35.10      2.43 o 
  -7   3   6        1.01        1.20      0.90 o 
  -6   3   6      156.02      149.14      7.30 o 
  -5   3   6      108.59      109.45      2.84 o 
  -4   3   6        0.07        0.08      0.48 o 
  -3   3   6        0.16        0.42      0.55 o 
  -2   3   6       51.42       49.64      1.88 o 
  -1   3   6      140.08      124.05      2.99 o 
   0   3   6       61.74       58.43      2.12 o 
   1   3   6       51.75       53.05      2.07 o 
   2   3   6       83.68       83.44      7.29 o 
   3   3   6        1.56        0.06      1.07 o 
   4   3   6        1.99        0.61      1.23 o 
   5   3   6        9.74       10.12      2.00 o 
  -9   4   6        6.44        8.80      3.59 o 
  -8   4   6        6.63        8.72      1.69 o 
  -7   4   6        0.77        0.11      1.04 o 
  -6   4   6        0.51       -0.39      0.96 o 
  -5   4   6        4.57        3.75      1.68 o 
  -4   4   6       90.98       87.95      2.97 o 
  -3   4   6        4.97        2.55      0.82 o 
  -2   4   6      107.88      107.93      8.80 o 
  -1   4   6        0.12       -0.84      0.84 o 
   0   4   6        0.92        0.27      1.03 o 
   1   4   6        6.46        3.92      1.32 o 
   2   4   6        4.76        2.58      1.40 o 
   3   4   6       28.72       31.38      2.97 o 
  -7   5   6        0.16       -0.40      1.18 o 
  -6   5   6        2.22        2.79      1.38 o 
  -5   5   6        0.04       -0.17      1.07 o 
  -4   5   6        8.67        9.73      1.95 o 
  -3   5   6        0.38       -0.76      0.79 o 
  -2   5   6        7.72        7.38      1.58 o 
  -1   5   6        9.70        9.82      3.83 o 
   0   5   6        0.39       -0.42      1.06 o 
   1   5   6        0.23        0.74      1.33 o 
   2   5   6        4.43        4.41      1.67 o 
  -3   6   6        0.00       -0.86      1.25 o 
  -2   6   6       14.81       24.23      3.88 o 
 -11   1   7        1.56        0.14      1.22 o 
 -10   1   7        0.00       -0.91      0.91 o 
  -9   1   7        5.24        2.00      0.85 o 
  -8   1   7        1.23       -0.18      0.63 o 
  -7   1   7        7.42        6.62      0.76 o 
  -6   1   7       47.75       48.53      1.32 o 
  -5   1   7       44.98       43.31      1.29 o 
  -4   1   7        5.31        4.74      0.59 o 
  -3   1   7        0.13        0.14      0.34 o 
  -2   1   7        3.26        4.21      0.66 o 
  -1   1   7        0.30        0.24      0.48 o 
   0   1   7       20.30       23.11      1.54 o 
   1   1   7       21.68       23.56      1.44 o 
   2   1   7       92.65       96.28      2.63 o 
   3   1   7        7.09        7.03      2.05 o 
   4   1   7        0.19       -0.80      1.11 o 
   5   1   7        0.91       -0.04      2.23 o 
 -10   2   7        1.12        0.24      0.91 o 
  -9   2   7       26.25       30.20      3.29 o 
  -8   2   7       25.30       27.71      2.31 o 
  -7   2   7        5.37        3.94      1.38 o 
  -6   2   7       63.45       62.80      2.01 o 
  -5   2   7       54.11       54.27      1.65 o 
  -4   2   7        1.22       -0.02      0.43 o 
  -3   2   7        4.20        3.21      0.61 o 
  -2   2   7       14.80       13.84      1.27 o 
  -1   2   7       17.45       16.69      1.42 o 
   0   2   7        1.01        0.78      0.72 o 
   1   2   7       44.92       47.97      1.96 o 
   2   2   7       50.92       51.82      2.06 o 
   3   2   7        3.71        4.92      1.58 o 
   4   2   7        0.80       -1.01      1.18 o 
 -10   3   7        0.25       -1.01      1.18 o 
  -9   3   7       30.39       37.05      2.64 o 
  -8   3   7       40.06       43.56      3.30 o 
  -7   3   7        0.51        0.09      0.88 o 
  -6   3   7       14.93       14.46      1.82 o 
  -5   3   7       22.78       23.97      2.12 o 
  -4   3   7        1.15        1.34      0.62 o 
  -3   3   7        0.26        0.22      0.52 o 
  -2   3   7       60.29       60.10      2.18 o 
  -1   3   7      135.33      133.29      6.85 o 
   0   3   7       22.18       27.91      1.97 o 
   1   3   7        2.05       -0.11      0.79 o 
   2   3   7        1.47       -0.72      1.10 o 
   3   3   7        0.97        0.30      1.16 o 
  -8   4   7        0.19        0.56      1.16 o 
  -7   4   7        1.03       -0.07      1.13 o 
  -6   4   7        0.08       -0.57      1.03 o 
  -5   4   7        0.63        0.42      1.16 o 
  -4   4   7        1.27        0.04      0.69 o 
  -3   4   7        9.41        7.76      1.16 o 
  -2   4   7       35.68       27.23      2.15 o 
  -1   4   7       29.93       25.96      2.19 o 
   0   4   7        1.56       -0.49      1.06 o 
   1   4   7        0.07       -0.90      1.01 o 
   2   4   7        2.43        3.99      1.68 o 
  -7   5   7        0.30       -0.37      1.33 o 
  -6   5   7        0.90        2.22      1.44 o 
  -5   5   7        5.15        5.37      1.74 o 
  -4   5   7       13.08       14.43      1.96 o 
  -3   5   7        3.34        3.54      1.14 o 
  -2   5   7        4.78        3.70      1.45 o 
  -1   5   7        0.05       -0.47      1.19 o 
   0   5   7        0.05       -1.16      1.29 o 
 -11   0   8        2.21        2.05      1.87 o 
 -10   0   8        0.03        0.34      1.60 o 
  -9   0   8       51.99       45.92      3.38 o 
  -8   0   8       40.73       34.99      2.40 o 
  -7   0   8       49.31       52.34      1.85 o 
  -6   0   8        9.08        9.27      1.48 o 
  -5   0   8        0.76       -0.04      0.76 o 
  -4   0   8       25.84       26.21      1.63 o 
  -3   0   8       11.74       13.91      1.25 o 
  -2   0   8      123.80      125.55      4.92 o 
  -1   0   8      209.23      214.94      4.50 o 
   0   0   8        2.14        1.71      0.84 o 
   1   0   8       21.83       22.04      2.32 o 
   2   0   8        0.49       -0.05      1.14 o 
   3   0   8        2.40        3.63      1.63 o 
 -11   1   8        0.93       -0.15      1.01 o 
 -10   1   8        2.80        0.64      0.91 o 
  -9   1   8        0.31        0.53      0.78 o 
  -8   1   8        6.19        3.87      1.18 o 
  -7   1   8        0.94       -0.36      0.55 o 
  -6   1   8       30.76       30.73      1.88 o 
  -5   1   8        1.49        1.20      0.54 o 
  -4   1   8        0.08       -0.43      0.45 o 
  -3   1   8       18.18       16.34      2.36 o 
  -2   1   8        8.06        8.88      1.10 o 
  -1   1   8       18.62       19.52      1.52 o 
   0   1   8        6.62        6.21      1.02 o 
   1   1   8       10.91       11.26      1.35 o 
   2   1   8       17.53       23.78      1.84 o 
   3   1   8       10.53       13.14      4.23 o 
 -10   2   8        4.55        2.86      1.31 o 
  -9   2   8        3.81        3.70      1.29 o 
  -8   2   8        3.60        2.74      1.14 o 
  -7   2   8       21.02       20.73      1.99 o 
  -6   2   8      202.68      218.02      4.79 o 
  -5   2   8       67.74       69.14      2.75 o 
  -4   2   8        5.03        3.33      0.67 o 
  -3   2   8        0.18       -0.12      0.50 o 
  -2   2   8        0.08       -0.57      0.66 o 
  -1   2   8       26.47       26.12      1.62 o 
   0   2   8        0.02       -0.64      0.73 o 
   1   2   8      132.10      139.05      5.37 o 
   2   2   8       60.24       55.59      2.85 o 
   3   2   8        2.31        1.20      1.31 o 
  -9   3   8       23.86       30.28      2.75 o 
  -8   3   8       19.14       21.17      3.73 o 
  -7   3   8        2.49        2.14      1.16 o 
  -6   3   8       17.54       20.22      2.18 o 
  -5   3   8        6.36        5.73      1.10 o 
  -4   3   8        5.77        4.88      0.84 o 
  -3   3   8       47.71       47.27      1.83 o 
  -2   3   8       90.00       78.06      2.62 o 
  -1   3   8       35.10       30.91      2.59 o 
   0   3   8        5.00        4.62      1.09 o 
   1   3   8        0.16        0.47      0.97 o 
   2   3   8        7.25        8.96      1.75 o 
  -8   4   8       10.09       10.15      1.98 o 
  -7   4   8        4.77        4.95      1.50 o 
  -6   4   8        2.77        2.00      1.35 o 
  -5   4   8        1.88        0.73      1.14 o 
  -4   4   8        2.53        3.16      0.95 o 
  -3   4   8       10.10       11.37      1.41 o 
  -2   4   8        1.33        1.35      1.16 o 
  -1   4   8       42.76       37.81      4.39 o 
   0   4   8        1.05        0.18      1.38 o 
   1   4   8        0.48        0.55      1.28 o 
  -5   5   8       27.70       35.78      4.34 o 
  -4   5   8        8.96       12.15      2.06 o 
  -3   5   8        7.49        8.82      1.47 o 
  -2   5   8        3.19        5.64      1.99 o 
 -10   1   9        0.19        0.25      1.13 o 
  -9   1   9        2.97        1.67      1.09 o 
  -8   1   9        0.79       -0.64      0.70 o 
  -7   1   9        5.03        4.90      1.10 o 
  -6   1   9      110.24      114.71      5.11 o 
  -5   1   9       31.43       31.19      2.20 o 
  -4   1   9        0.83        0.50      0.74 o 
  -3   1   9        4.55        3.41      1.15 o 
  -2   1   9       20.60       23.61      3.32 o 
  -1   1   9        1.80        1.71      0.90 o 
   0   1   9        0.53       -0.76      0.76 o 
   1   1   9       53.06       49.82      3.15 o 
   2   1   9       31.86       33.17      2.63 o 
 -10   2   9        0.01       -0.55      1.07 o 
  -9   2   9        0.00       -1.07      1.07 o 
  -8   2   9        1.28        0.05      0.98 o 
  -7   2   9        3.56        4.05      0.93 o 
  -6   2   9        0.47        0.44      0.69 o 
  -5   2   9        0.01        0.18      0.66 o 
  -4   2   9        0.55        0.07      0.68 o 
  -3   2   9        0.00       -0.69      0.69 o 
  -2   2   9        0.00        0.48      0.86 o 
  -1   2   9        4.52        4.83      1.14 o 
   0   2   9        3.94        4.95      1.17 o 
   1   2   9        0.00       -0.90      0.90 o 
   2   2   9        3.01        4.63      1.59 o 
  -9   3   9       19.48       19.88      2.40 o 
  -8   3   9        7.47        7.37      1.58 o 
  -7   3   9        0.70        1.12      1.09 o 
  -6   3   9        0.04       -0.54      0.83 o 
  -5   3   9        1.71        0.72      0.77 o 
  -4   3   9        0.22       -0.03      0.69 o 
  -3   3   9       10.88       10.18      1.97 o 
  -2   3   9        0.03        0.01      0.89 o 
  -1   3   9        2.11        2.20      1.05 o 
   0   3   9        0.07        0.45      1.00 o 
   1   3   9        0.03        0.29      1.20 o 
  -7   4   9        3.36        4.39      1.62 o 
  -6   4   9        1.52        1.34      1.45 o 
  -5   4   9        0.13       -0.84      0.97 o 
  -4   4   9        0.01       -0.08      0.97 o 
  -3   4   9       11.64       10.22      1.48 o 
  -2   4   9       49.83       47.24      3.04 o 
  -1   4   9       26.88       24.39      2.26 o 
 -10   0  10        0.02        0.29      1.77 o 
  -9   0  10       13.52       14.22      4.30 o 
  -8   0  10        0.94       -0.23      1.17 o 
  -7   0  10        0.66       -0.37      1.57 o 
  -6   0  10       25.33       33.67      4.10 o 
  -5   0  10        0.71       -0.46      1.38 o 
  -4   0  10       20.22       23.32      3.30 o 
  -3   0  10        1.01        0.28      1.35 o 
  -2   0  10        0.40       -1.15      1.32 o 
  -1   0  10        0.29       -0.87      1.34 o 
   0   0  10        2.81       -0.52      1.58 o 
   1   0  10       62.69       64.17      4.38 o 
  -9   1  10       18.54       20.83      3.16 o 
  -8   1  10        1.44        1.22      1.06 o 
  -7   1  10       38.25       41.89      2.08 o 
  -6   1  10       39.64       44.12      2.07 o 
  -5   1  10       27.58       30.81      2.41 o 
  -4   1  10        0.00       -0.74      0.74 o 
  -3   1  10        0.24       -0.71      0.71 o 
  -2   1  10       47.37       46.47      2.09 o 
  -1   1  10        9.01        9.64      1.78 o 
   0   1  10       22.45       25.27      4.20 o 
  -9   2  10        0.02       -0.03      1.23 o 
  -8   2  10        1.26        0.35      1.64 o 
  -7   2  10       22.50       21.71      4.58 o 
  -6   2  10       34.27       36.07      2.12 o 
  -5   2  10        1.10        0.92      0.98 o 
  -4   2  10        5.66        4.03      1.01 o 
  -3   2  10        3.99        2.71      1.00 o 
  -2   2  10        0.23        0.22      0.93 o 
  -1   2  10        1.81        1.53      0.97 o 
   0   2  10        0.30       -0.23      0.99 o 
  -7   3  10        1.23        1.79      1.30 o 
  -6   3  10        8.51        5.60      1.65 o 
  -5   3  10       14.88       17.81      1.91 o 
  -4   3  10        1.06       -0.40      0.90 o 
  -3   3  10       19.58       27.50      3.15 o 
  -2   3  10        1.33        0.65      1.02 o 
  -1   3  10        0.10        0.46      1.04 o 
  -8   1  11        0.08       -1.07      1.07 o 
  -7   1  11        9.73       12.12      1.64 o 
  -6   1  11       22.67       27.96      2.22 o 
  -5   1  11        0.19       -0.98      0.98 o 
  -4   1  11        0.69       -1.04      1.04 o 
  -3   1  11        0.97        1.90      1.27 o 
  -2   1  11        5.24        6.12      1.55 o 
  -7   2  11        0.45        0.56      1.19 o 
  -6   2  11        9.15        9.52      1.61 o 
  -5   2  11        4.78        4.82      1.48 o 
  -4   2  11        2.84        2.16      1.15 o 
  -3   2  11       23.97       24.08      2.07 o 
                                                 
